# Supplementary material for: Refractive Error and Eye Health: An Umbrella Review of Meta-Analyses
Source: Front Med (Lausanne). 2021 Nov 4;8:759767. doi: 10.3389/fmed.2021.759767 (PMC8599990; doi:10.3389/fmed.2021.759767)
Supplement: Supplementary file 1 [file Data_Sheet_1.zip]

Archive with 7 entries (7 files):
- 759767_Li_Supplementary1.docx
- 759767_Li_Supplementary2.docx
- 759767_Li_Supplementary3.docx
- 759767_Li_Supplementary4.docx
- 759767_Li_Supplementary5.docx
- 759767_Li_Supplementary6.docx
- 759767_Li_Supplementary7.docx
